# Supplementary material for: Understanding the Diurnal Oscillation of the Gut Microbiota Using Microbial Culture
Source: Life (Basel). 2023 Mar 19;13(3):831. doi: 10.3390/life13030831 (PMC10054680; doi:10.3390/life13030831)
Supplement: Supplementary file 1 [file life-13-00831-s001.zip]

Archive with 1 entries (1 files):
- life-2188654-supplementary.pdf
